# Supplementary material for: IL-15/IL-15Rα in SJS/TEN: Relevant Expression of IL15 and IL15RA in Affected Skin
Source: Biomedicines. 2022 Aug 2;10(8):1868. doi: 10.3390/biomedicines10081868 (PMC9405300; doi:10.3390/biomedicines10081868)
Supplement: Supplementary file 1 [file biomedicines-10-01868-s001.zip]

Archive with 1 entries (1 files):
- biomedicines-1771397-supplementary.pdf
